# Supplementary material for: Sevoflurane versus ketamine+diazepam anesthesia for assessing systemic and hepatic hemodynamics in rats with non-cirrhotic portal hypertension
Source: PLoS One. 2020 May 29;15(5):e0233778. doi: 10.1371/journal.pone.0233778 (PMC7259621; doi:10.1371/journal.pone.0233778)
Supplement: S1 File — (XLSX) [file pone.0233778.s001.xlsx]

## Sheet: Hoja1
							Final															Arterial blood gases
		Body weight	Body weight	Ascites	Liver-to-BW	Spleen-to-BW	Body temp	Resp rate	Heart rate	MAP	Portal pressure	Central venous pressure	Lactate	Fibrinogen	Glucose	ALT	AST	Bilirubin	Alkaline phosphatase	LDH	Albumin	pH	pO2	pCO2	HCO3	O2 saturation
Group	Rat ID	surg day	sac day	(ml)	ratio	ratio	(ºC)	(brpm)	(bpm)	(mmHg)	(mmHg)	(mmHg)	(mmol/l)	(mg/ml)	(mg/ml)	(U/l)	(U/l)	(mg/dl)	(U/l)	(U/l)	(g/l)	(mmHg)	(mmHg)	(mmHg)	(mmol/l)	(%)
Sevo	KS 9		416	0	3.41	0.19	37.8	64	351	81.86	3.66	1.02
Sevo	KS 10		339	0	3.16	0.24	37.2	62	351	95.74	7.11	1.2
Sevo	KS 24		375	0	3.97	0.24	38.2	64	332	71.42	2.6	-1.45	2									7.48	491	37	27.6	100
Sevo	KS 35		438	0	2.8	0.19	37	56	354	77.98	5.79	3.05	1.4	216	182	26	52	0.1	131	142	3.1	7.47	480	35	25.5	100
Sevo	KS 40		393	0	3.82	0.19	38	70	401	102.57	8.83	6.61	1.7	208	273	27	45	0.1	178	447	3.2	7.48	465	35	26.1	100
Sevo	KS 41		355	0	3.72	0.21	37.3	70	338	79.77	5.36	4.12	2.6	191	320	20	42	0.1	220	243	3	7.55	414	28	24.5	100
Sevo	KS55		400	0	3.47	0.21	37.9	60	424	73.44	6.19	1.09	3.1	181	237	29	99	0.1	88	671	3.1	7.47	462	30	21.8	100
Sevo	KS57		387	0	3.58	0.19	36.4	48	306	84.53	4.65	1.95	1.2	248	213	26	74	0.1	112	234	3.5	7.37	486	46	26.6	100
KD	KS 12		459	0	3.31	0.15	37.2	120	454	88.23	5.96	-1	7.5
KD	KS28		393	0	3.72	0.2	37.4	150	348	57.28	4.54		4.9									7.35	114	19	10.5	98
KD	KS30		388	0	3.44	0.17	38	100	371	94.82	5.94	-0.4	2.8	163	327	38	172	0.1	132	707	3	7.39	109	27	16.3	98
KD	KS32		398	0	3.31	0.19	37.6	114	466	81.3	5.36	0.05	4.1	207	286	35	142	0.1	98	840	2.9	7.39	79	20	12.1	95
KD	KS33		365	0	2.93	0.19	37.6	120	414	75.49	6.44	-0.6	3.7	241	479	30	103	0	127	457	2.2	7.37	87	24	13.9	96
KD	KS34		402	0	3.14	0.18	37.4	82	441	90.13	6.75	2.82	4.6	211	188	30	105	0.1	98		3	7.35	91	24	13.2	97
KD	KS53		388	0	3.3	0.18	37.4	122	396	121.45	5.71	0	0.6	177	159	35	93	0.1	138	208	4	7.42	64	44	28.5	92
PPVL+Sevo	KS 16	392	377	0	2.6	0.27	37	44	328	90.45	10.81	1.05
PPVL+Sevo	KS 19	332	334	8	2.76	0.22	37.6	46	312	83.76	13.41		1.6									7.44	410	43	29.2	100
PPVL+Sevo	KS 20	311	332	1.5	2.89	0.24	37.5	64	329	83.21	12.87	-0.34	2.5									7.47	354	37	26.9	100
PPVL+Sevo	KS36	368	354	+	2.77	0.35	37.4	60	349	82.64	13.81	4.1	1.9	364	152	32	87	0.2	57	113	2.6	7.45	469	35	24.3	100
PPVL+Sevo	KS38	375	347	0.5	2.72	0.25	37.6	50	320	90.68	13.65	1.56	1.7	408	141	27	78	0.1	64	162	2.5	7.45	427	41	28.5	100
PPVL+Sevo	KS43	391	385	1.5	2.67	0.32	37.9	56	332	82.69	13.56	2.8	3	251	196	23	46	0.1	85	172	2.6	7.54	419	33	28.2	100
PPVL+Sevo	KS48	398	375	0	2.57	0.33	38.3	56	330	89.96	7.95	1.21	1.8	288	177	19	50	0.1	93	203	2.9	7.44	497	44	29.9	100
PPVL+Sevo	KS56	413	406	1	3.09	0.25	37	44	258	78.93	13.14	3.14	1.4	351	165	45	131	0.1	57	436	2.7	7.43	424	48	31.9	100
PPVL+Sevo	KS60	523	467	0	2.26	0.28	37.1	52	331	84.81	15.66	-0.47		198	141	28	54	0.2	37	142	3.3
PPVL+KD	KS 14	354	329	0	3.22	0.21	37.2	100	411	106.85	12.92	1.3
PPVL+KD	KS 15	396	369	0	3.33	0.3	37.1	106	475	128.98	8.39	0.54
PPVL+KD	KS 17	330	349	1.5	2.51	0.29	37.6	136	375	81.83	11.48	1.51	4.1									7.37	78	43	24.9	95
PPVL+KD	KS 21	330	336	1.5	2.68	0.21	37.1	94	455	100.95	10.37		4.4									7.47	88	25	18.2	97
PPVL+KD	KS 22	354	335	0	3.16	0.24	38	84	426	95.61	10.18	2.8	3.4									7.43	77	36	23.9	96
PPVL+KD	KS37	376	360	2	2.58	0.3	37.6	122	318	82.67	9.35	2.27	4.8	252	207	27	109	0.1	63	434	2.4	7.31	76	34	17.1	94
PPVL+KD	KS39	356	321	0	2.79	0.19	37.4	80	426	89.86	12.23	0.97	4.5	407	121	50	175	0.1	70	306	2.5	7.43	82	30	19.9	96
PPVL+KD	KS47	405	388	Minimal	2.6	0.3	37.8	108	393	106.66	13.84	0.46	2	403	120	34	82	0.1	99	327	2.6	7.38	69	45	26.6	93
PPVL+KD	KS49	430	376	0	2.96	0.13	38.2	100	442	74.29	13.23	3.22	4.6	363	123	98		0.2	59	884	3.2	7.54	77	26	22.2	97
PPVL+KD	KS58	444	432	0.5	2.64	0.38	37.9	92	384	100.04	13.38	3.17	4.1	264	231	34	116	0.1	54	434	3.1	7.42	85	32	20.8	97
PPVL+KD	KS61	580	547	0	2.16	0.19	38.1	117	373	96.79	16.16	1.1		300	169	38	117	0.1	51	576	3.2
PPVL+KD	KS62	469	434	0	2.12	0.27	37.1	114	339	92.97	14.21	3.46		301	179	28	113	0.1	54	506	3.2
		Grey cells: Missing data due to technical problems (difficulty to obtain reading measurement, sampling, or problems with automatic analyzer)
